# Supplementary material for: Quantitative and systematic behavioral profiling reveals social complexity in eusocial naked mole-rats
Source: Sci Adv. 2025 Oct 8;11(41):eady0481. doi: 10.1126/sciadv.ady0481 (PMC12507003; doi:10.1126/sciadv.ady0481)
Supplement: Supplementary file 2 — Movies S1 to S7 [file sciadv.ady0481_movies_s1_to_s7.zip]

Archive with 7 entries (7 files):
- ady0481_movie_s1.mp4
- ady0481_movie_s2.mp4
- ady0481_movie_s3.mp4
- ady0481_movie_s4.mp4
- ady0481_movie_s5.mp4
- ady0481_movie_s6.mp4
- ady0481_movie_s7.mp4
