# Supplementary material for: Quantitative and systematic behavioral profiling reveals social complexity in eusocial naked mole-rats
Source: Sci Adv. 2025 Oct 8;11(41):eady0481. doi: 10.1126/sciadv.ady0481 (PMC12507003; doi:10.1126/sciadv.ady0481)
Supplement: Supplementary file 3 — Table S1 [file sciadv.ady0481_table_s1.zip]

Archive with 1 entries (1 files):
- ady0481_table_s1.xlsx
