# Supplementary material for: Quantitative and systematic behavioral profiling reveals social complexity in eusocial naked mole-rats
Source: Sci Adv. 2025 Oct 8;11(41):eady0481. doi: 10.1126/sciadv.ady0481 (PMC12507003; doi:10.1126/sciadv.ady0481)
Supplement: Supplementary file 3 — Table S1 [file sciadv.ady0481_table_s1.zip › ady0481_table_s1.xlsx]

## Sheet: Figure 2
Figure	Panel	Statistical Method	Model	Sample Size	Model Fit	Result
2	D	Linear model + Pairwise comparisons on estimated marginal means (Holm adjusted)	N (Rest) ~ cluster	cluster 1: n = 446, cluster 2: n = 366, cluster 3: n = 317, cluster 4: n = 380, cluster 5: n = 349, cluster 6: n = 869, cluster 7: n = 303	R² = 0.543	cluster 1 vs. cluster 2, t = 18.15, p < 0.001 cluster 1 vs. cluster 3, t = 13.40, p < 0.001 cluster 1 vs. cluster 4, t = 14.26, p < 0.001 cluster 1 vs. cluster 5, t = 2.74, p = 0.012 cluster 1 vs. cluster 6, t = -6.29, p < 0.001 cluster 1 vs. cluster 7, t = -35.98, p < 0.001 cluster 2 vs. cluster 3, t = -3.86, p < 0.001 cluster 2 vs. cluster 4, t = -3.89, p < 0.001 cluster 2 vs. cluster 5, t = 14…
	E		Mean (Rest) ~ cluster		R² = 0.401	cluster 1 vs. cluster 2, t = -9.44, p < 0.001 cluster 1 vs. cluster 3, t = -7.41, p < 0.001 cluster 1 vs. cluster 4, t = -13.21, p < 0.001 cluster 1 vs. cluster 5, t = -9.46, p < 0.001 cluster 1 vs. cluster 6, t = -3.72, p = 0.001 cluster 1 vs. cluster 7, t = 28.31, p < 0.001 cluster 2 vs. cluster 3, t = 1.59, p = 0.268 cluster 2 vs. cluster 4, t = -3.50, p = 0.002 cluster 2 vs. cluster 5, t = -0…
	F		Sum (Rest) ~ cluster		R² = 0.406	cluster 1 vs. cluster 2, t = 15.43, p < 0.001 cluster 1 vs. cluster 3, t = 10.22, p < 0.001 cluster 1 vs. cluster 4, t = 0.95, p = 0.344 cluster 1 vs. cluster 5, t = -13.78, p < 0.001 cluster 1 vs. cluster 6, t = -20.44, p = 0.001 cluster 1 vs. cluster 7, t = -10.24, p < 0.001 cluster 2 vs. cluster 3, t = -4.39, p < 0.001 cluster 2 vs. cluster 4, t = -13.95, p < 0.001 cluster 2 vs. cluster 5, t =…
	G		N relative (Other) ~ cluster		R² = 0.432	cluster 1 vs. cluster 2, t = 14.58, p < 0.001 cluster 1 vs. cluster 3, t = 24.34, p < 0.001 cluster 1 vs. cluster 4, t = 39.21, p < 0.001 cluster 1 vs. cluster 5, t = 27.76, p < 0.001 cluster 1 vs. cluster 6, t = 24.65, p = 0.001 cluster 1 vs. cluster 7, t = 0.63, p = 0.526 cluster 2 vs. cluster 3, t = 9.90, p < 0.001 cluster 2 vs. cluster 4, t = 23.33, p < 0.001 cluster 2 vs. cluster 5, t = 12.7…
	I	Multinomial logitstic regression model + Likelihood ratio test	cluster ~ caste	Breeders: n = 300, Nonbreeders: n = 2,730	AIC = 10,054.5	χ2 = 1,309.5, df = 6, p < 0.001
	J		cluster ~ body weight	n = 3,030	AIC = 10,839.4	χ2 = 524.55, df = 6, p < 0.001
	K		cluster ~ age		AIC = 10,273.4	χ2 = 1,090.60, df = 6, p < 0.001
	L		cluster ~ poly(relative body weight, 2)	Nonbreeders: n = 2,686	AIC = 8,888.1	χ2 = 394.22, df = 10, p < 0.001 Model summary (reference = cluster 1) y level = cluster 2: Intercept β = -0.199, SE = 0.084, z = -2.38, p = 0.017 poly(relative weight, 2)1 β = -27.149, SE = 4.705, z = -5.77, p < 0.001 poly(relative weight, 2)2 β = -26.285, SE = 5.209, z = -5.05, p < 0.001 y level = cluster 3: Intercept β = -0.270, SE = 0.083, z = -3.25, p = 0.001 poly(relative weight, 2)1 β = -33…
	M		cluster ~ poly(relative age, 2)		AIC = 9,008.6	χ2 = 273.78, df = 10, p < 0.001 Model summary (reference = cluster 1) y level = cluster 2: Intercept β = -0.155, SE = 0.076, z = -2.02, p = 0.043 poly(relative age, 2)1 β = -17.280, SE = 4.169, z = -4.15, p < 0.001 poly(relative age, 2)2 β = -20.574, SE = 4.313, z = -4.77, p < 0.001 y level = cluster 3: Intercept β = -0.359, SE = 0.082, z = -4.36, p < 0.001 poly(relative age, 2)1 β = -25.403, SE …

## Sheet: Figure 3
Figure	Panel	Statistical Method	Model	Sample Size	Model Fit	Result
3	C	Randomization test	observed vs. simulated consistency index	Observed: n = 1 per individual (101), Simulated: n = 10,000	–	colony #1 BF: p < 0.001, BM: p < 0.001, NB1: p < 0.001, NB2: p < 0.001, NB3: p = 0.038, NB4: p = 0.056, NB5: p < 0.001, NB6: p < 0.001, NB7: p = 0.002, NB8: p = 0.003, NB9: p < 0.001, NB10: p < 0.001, NB11: p < 0.001, NB12: p < 0.001, NB13: p = 0.016, NB14: p < 0.001, NB15: p < 0.001, NB16: p = 0.012, NB17: p < 0.001, NB18: p < 0.001, NB19: p < 0.001, NB20: p < 0.001 colony #2 BF: p < 0.001, BM: …
	D	Wilcoxon rank-sum test	observed vs. simulated cosine similarity	Observed: n = 29 per colony and cluster (35), Simulated: n = 2,900 per colony and cluster (35)	–	cluster 1 colony #1: p < 0.001, colony #2: p < 0.001, colony #3: p < 0.001, colony #4: p < 0.001, colony #5: p < 0.001 cluster 2 colony #1: p < 0.001, colony #2: p < 0.001, colony #3: p < 0.001, colony #4: p < 0.001, colony #5: p = 0.037 cluster 3 colony #1: p < 0.001, colony #2: p = 0.043, colony #3: p < 0.001, colony #4: p < 0.001, colony #5: p = 0.001 cluster 4 colony #1: p < 0.001, colony #2:…

## Sheet: Figure 4
Figure	Panel	Statistical Method	Model	Sample Size	Model Fit	Result
4	F	Linear model + One-sample t-tests on estmated marginal means (vs. shuffling control)	synchrony index ~ colony	colony #1: n = 231, colony #2: n = 136, colony #3: n = 171, colony #4: n = 231, colony #5: n = 231	R² = 0.152	colony #1: t = 31.86, p < 0.001 colony #2: t = 17.93, p < 0.001 colony #3: t = 18.43, p < 0.001 colony #4: t = 24.84, p < 0.001 colony #5: t = 13.25, p < 0.001
	G	Linear mixed model + Pairwise comparisons on estimated marginal means (Holm adjusted)	synchrony index ~ caste combination + (1|colony)	breeder–breeder: n = 5, breeder–nonbreeder: n = 184, nonbreeder–nonbreeder: n = 811	Marginal R² = 0.148 Conditional R² = 0.309	breeder–breeder vs. breeder–nonbreeder, t = 12.74, p < 0.001 breeder–breeder vs. nonbreeder–nonbreeder, t = 13.82, p < 0.001 breeder–nonbreeder vs. nonbreeder–nonbreeder, t = 5.20, p < 0.001
	H	Linear mixed model + One-sample t-tests on estmated marginal means (vs. observed mean)	synchrony index ~ cluster combination + (1|colony)	cluster 1–cluster 1: n = 21, cluster 1–cluster 2: n = 44, cluster 1–cluster 3: n = 33, cluster 1–cluster 4: n = 43, cluster 1–cluster 5: n = 26, cluster 1–cluster 6: n = 87, cluster 1–cluster 7: n = 30, cluster 2–cluster 2: n = 17, cluster 2–cluster 3: n = 31, cluster 2–cluster 4: n = 39, cluster 2–cluster 5: n = 17, cluster 2–cluster 6: n = 83, cluster 2–cluster 7: n = 26, cluster 3–cluster 3: n…	Marginal R² = 0.227 Conditional R² = 0.372	cluster 1–cluster 1: t = -1.66, p = 0.117; cluster 1–cluster 2: t = -1.88, p = 0.095; cluster 1–cluster 3: t = -1.31, p = 0.218; cluster 1–cluster 4: t = -2.09, p = 0.068; cluster 1–cluster 5: t = -0.38, p = 0.707; cluster 1–cluster 6: t = 0.80, p = 0.455; cluster 1–cluster 7: t = 2.42, p = 0.033; cluster 2–cluster 2: t = -0.73, p = 0.472; cluster 2–cluster 3: t = -1.43, p = 0.182; cluster 2–clus…

## Sheet: Figure 5
Figure	Panel	Statistical Method	Model	Sample Size	Model Fit	Result
5	F	Linear model + One-sample t-tests on estmated marginal means (vs shuffling control)	proximity index ~ colony	colony #1: n = 231, colony #2: n = 136, colony #3: n = 171, colony #4: n = 231, colony #5: n = 231	R² = 0.131	colony #1: t = 19.61, p < 0.001 colony #2: t = 11.40, p < 0.001 colony #3: t = 18.87, p < 0.001 colony #4: t = 15.62, p < 0.001 colony #5: t = 5.38, p < 0.001
	G	Linear mixed model + Pairwise comparisons on estimated marginal means (Holm adjusted)	proximity index ~ caste combination + (1|colony)	breeder–breeder: n = 5, breeder–nonbreeder: n = 184, nonbreeder–nonbreeder: n = 811	Marginal R² = 0.154 Conditional R² = 0.296	breeder–breeder vs. breeder–nonbreeder, t = 7.56, p < 0.001 breeder–breeder vs. nonbreeder–nonbreeder, t = 9.72, p < 0.001 breeder–nonbreeder vs. nonbreeder–nonbreeder, t = 11.43, p < 0.001
	H	Linear mixed model + One-sample t-tests on estmated marginal means (vs observed mean)	proximity index ~ cluster combination + (1|colony)	cluster 1–cluster 1: n = 21, cluster 1–cluster 2: n = 44, cluster 1–cluster 3: n = 33, cluster 1–cluster 4: n = 43, cluster 1–cluster 5: n = 26, cluster 1–cluster 6: n = 87, cluster 1–cluster 7: n = 30, cluster 2–cluster 2: n = 17, cluster 2–cluster 3: n = 31, cluster 2–cluster 4: n = 39, cluster 2–cluster 5: n = 17, cluster 2–cluster 6: n = 83, cluster 2–cluster 7: n = 26, cluster 3–cluster 3: n…	Marginal R² = 0.256 Conditional R² = 0.394	cluster 1–cluster 1: t = 0.21, p = 0.838; cluster 1–cluster 2: t = -0.53, p = 0.607; cluster 1–cluster 3: t = -1.96, p = 0.077; cluster 1–cluster 4: t = -2.71, p = 0.025; cluster 1–cluster 5: t = 0.43, p = 0.672; cluster 1–cluster 6: t = 0.71, p = 0.505; cluster 1–cluster 7: t = 3.80, p = 0.003; cluster 2–cluster 2: t = -1.64, p = 0.117; cluster 2–cluster 3: t = -1.94, p = 0.078; cluster 2–cluste…
	I	Pearson correlation test	synchrony index vs. proximity index	all colonies: n = 1,000 colony #1: n = 231, colony #2: n = 136, colony #3: n = 171, colony #4: n = 231, colony #5: n = 231	–	all colonies: r = 0.482, t998 = 17.38, p < 0.001 colony #1: r = 0.445, t229 = 7.52, p < 0.001 colony #2: r = 0.513, t134 = 6.92, p < 0.001 colony #3: r = 0.328, t169 = 4.51, p < 0.001 colony #4: r = 0.407, t229 = 6.74, p < 0.001 colony #5: r = 0.476, t229 = 8.20, p < 0.001

## Sheet: Figure 6
Figure	Panel	Statistical Method	Model	Sample Size	Model Fit	Result
6	F	Linear mixed model + One-sample t-tests on estmated marginal means (vs shuffling control) + Pairwise comparisons on estimated marginal means (Holm adjusted)	follow index ~ caste pair + (1|colony)	breeder–breeder: n = 10, breeder–nonbreeder: n = 184, nonbreeder–breeder: n = 184, nonbreeder–nonbreeder: n = 1,622	Marginal R² = 0.090 Conditional R² = 0.184	One-sample t-tests breeder–breeder: t = 7.25, p < 0.001 breeder–nonbreeder: t = 4.81, p = 0.003 nonbreeder–breeder: t = -3.08, p = 0.022 nonbreeder–nonbreeder: t = 1.93, p = 0.124 Pairwise comparisons breeder–breeder vs. breeder–nonbreeder, t = 5.33, p < 0.001 breeder–breeder vs. nonbreeder–breeder, t = 9.42, p < 0.001 breeder–breeder vs. nonbreeder–nonbreeder, t = 7.07, p < 0.001 breeder–nonbree…
	G	Linear mixed model + Likelihood ratio test	follow index ~ breeder sex * poly(nonbreeder's relative body weight, 2) + (1|colony)	breeding female–nonbreeder: n = 92, breeding male–nonbreeder: n = 92	Marginal R² = 0.106 Conditional R² = 0.205	interaction: χ2 = 8.23, df = 2, p = 0.016 Model summary Intercept β = 0.462, SE = 0.152, t = 3.05, p = 0.024 poly(nonbreeder's relative weight, 2)1 β = 1.290, SE = 1.135, t = 1.14, p = 0.257 poly(nonbreeder's relative weight, 2)2 β = 5.015, SE = 1.135, t = 4.42, p < 0.001 breeder sex BM β = 0.045, SE = 0.118, t = 0.38, p = 0.704 poly(nonbreeder's relative weight, 2)1 : breeder sex BM β = -2.884, …
	H	Linear mixed model + One-sample t-tests on estmated marginal means (vs observed mean)	follow index ~ cluster pair + (1|colony)	cluster 1–cluster 1: n = 42, cluster 1–cluster 2: n = 44, cluster 1–cluster 3: n = 33, cluster 1–cluster 4: n = 43, cluster 1–cluster 5: n = 26, cluster 1–cluster 6: n = 87, cluster 1–cluster 7: n = 30, cluster 2–cluster 1: n = 44, cluster 2–cluster 2: n = 34, cluster 2–cluster 3: n = 31, cluster 2–cluster 4: n = 39, cluster 2–cluster 5: n = 17, cluster 2–cluster 6: n = 83, cluster 2–cluster 7: n…	Marginal R² = 0.156 Conditional R² = 0.248	cluster 1–cluster 1: t = 1.71, p = 0.108; cluster 1–cluster 2: t = -1.96, p = 0.070; cluster 1–cluster 3: t = 0.18, p = 0.862; cluster 1–cluster 4: t = -1.44, p = 0.171; cluster 1–cluster 5: t = -1.14, p = 0.263; cluster 1–cluster 6: t = -1.23, p = 0.253; cluster 1–cluster 7: t = -4.24, p < 0.001; cluster 2–cluster 1: t = 3.80, p = 0.002; cluster 2–cluster 2: t = -0.21, p = 0.832; cluster 2–clust…

## Sheet: Figure S1
Figure	Panel	Statistical Method	Model	Sample Size	Model Fit	Result
S1	D	beta generalized linear mixed model + Pairwise comparisons on estimated marginal means (Holm adjusted)	ratio of stay duration ~ position + (1|colony)	n per position = 102 individuals x 30 days	Marginal R² = 0.656 Conditional R² = 0.585	corner vs. edge, Z = 50.66, p < 0.001 corner vs. center, Z = 23.62, p < 0.001 edge vs. center, Z = 0.51, p = 0.609
	E		ratio of stay duration (corner) ~ sex + (1|colony)	breeding female: n = 5 individuals x 30 days, breeding male: n = 5 individuals x 30 days, nonbreeding female: n = 59 individuals x 30 days, nonbreeding male: n = 33 individuals x 30 days	Marginal R² = 0.346 Conditional R² = 0.008	breeding female vs. breeding male, Z = 2.11, p = 0.209 breeding female vs. nonbreeding female, Z = 1.00, p = 0.563 breeding female vs. nonbreeding male, Z = 1.57, p = 0.464 breeding male vs. nonbreeding female, Z = -1.87, p = 0.309 breeding male vs. nonbreeding male, Z = -1.20, p = 0.563 nonbreeding female vs. nonbreeding male, Z = 1.32, p = 0.563
			ratio of stay duration (edge) ~ sex + (1|colony)		Marginal R² = 0.123 Conditional R² = 0.005	breeding female vs. breeding male, Z = -2.56, p = 0.063 breeding female vs. nonbreeding female, Z = -1.33, p = 0.367 breeding female vs. nonbreeding male, Z = -1.56, p = 0.356 breeding male vs. nonbreeding female, Z = 2.15, p = 0.157 breeding male vs. nonbreeding male, Z = 1.80, p = 0.288 nonbreeding female vs. nonbreeding male, Z = -0.60, p = 0.547
			ratio of stay duration (center) ~ sex		R² = 0.005	breeding female vs. breeding male, Z = 1.05, p = 1 breeding female vs. nonbreeding female, Z = 1.07, p = 1 breeding female vs. nonbreeding male, Z = 0.61, p = 1 breeding male vs. nonbreeding female, Z = -0.36, p = 1 breeding male vs. nonbreeding male, Z = -0.80, p = 1 nonbreeding female vs. nonbreeding male, Z = -1.05, p = 1

## Sheet: Figure S2
Figure	Panel	Statistical Method	Model	Sample Size	Model Fit	Result
S2	B	Multinomial logistic regression model + Likelihood ratio test	cluster ~ sex	nonbreeding females: n = 1,771, nonbreeding males: n = 915	AIC = 9,241.7	χ2 = 30.65, df = 5, p < 0.001
	C		cluster ~ sex * poly(relative body weight, 2)		AIC = 8,799.0	interaction: χ2 = 102.87, df = 10, p < 0.001
	D		cluster ~ sex * poly(relative age, 2)		AIC = 8,860.9	interaction: χ2 = 155.42, df = 10, p < 0.001

## Sheet: Figure S3
Figure	Panel	Statistical Method	Model	Sample Size	Model Fit	Result
S3	A	Linear model + Pairwise comparisons on estimated marginal means (Holm adjusted)	Sum (Rest) ~ cluster	cluster 1: n = 446, cluster 2: n = 366, cluster 3: n = 317, cluster 4: n = 380, cluster 5: n = 349, cluster 6: n = 869, cluster 7: n = 303	R² = 0.406	cluster 1 vs. cluster 2, t = 15.43, p < 0.001, cluster 1 vs. cluster 3, t = 10.22, p < 0.001, cluster 1 vs. cluster 4, t = 0.95, p = 0.344 cluster 1 vs. cluster 5, t = -13.78, p < 0.001, cluster 1 vs. cluster 6, t = -20.44, p = 0.001, cluster 1 vs. cluster 7, t = -10.24, p < 0.001 cluster 2 vs. cluster 3, t = -4.39, p < 0.001, cluster 2 vs. cluster 4, t = -13.95, p < 0.001, cluster 2 vs. cluster …
			N (Rest) ~ cluster		R² = 0.543	cluster 1 vs. cluster 2, t = 18.15, p < 0.001, cluster 1 vs. cluster 3, t = 13.40, p < 0.001, cluster 1 vs. cluster 4, t = 14.26, p < 0.001 cluster 1 vs. cluster 5, t = 2.74, p = 0.012, cluster 1 vs. cluster 6, t = -6.29, p < 0.001, cluster 1 vs. cluster 7, t = -35.98, p < 0.001 cluster 2 vs. cluster 3, t = -3.86, p < 0.001, cluster 2 vs. cluster 4, t = -3.89, p < 0.001, cluster 2 vs. cluster 5, …
			Mean (Rest) ~ cluster		R² = 0.401	cluster 1 vs. cluster 2, t = -9.44, p < 0.001, cluster 1 vs. cluster 3, t = -7.41, p < 0.001, cluster 1 vs. cluster 4, t = -13.21, p < 0.001 cluster 1 vs. cluster 5, t = -9.46, p < 0.001, cluster 1 vs. cluster 6, t = -3.72, p = 0.001, cluster 1 vs. cluster 7, t = 28.31, p < 0.001 cluster 2 vs. cluster 3, t = 1.59, p = 0.268, cluster 2 vs. cluster 4, t = -3.50, p = 0.002, cluster 2 vs. cluster 5, …
	B		Sum (Nest) ~ cluster		R² = 0.504	cluster 1 vs. cluster 2, t = 10.91, p < 0.001, cluster 1 vs. cluster 3, t = 13.40, p < 0.001, cluster 1 vs. cluster 4, t = 14.26, p < 0.001 cluster 1 vs. cluster 5, t = 2.74, p = 0.012, cluster 1 vs. cluster 6, t = -6.29, p < 0.001, cluster 1 vs. cluster 7, t = -35.98, p < 0.001 cluster 2 vs. cluster 3, t = -3.86, p < 0.001, cluster 2 vs. cluster 4, t = -3.89, p < 0.001, cluster 2 vs. cluster 5, …
			N (Nest) ~ cluster		R² = 0.404	cluster 1 vs. cluster 2, t = 9.08, p < 0.001, cluster 1 vs. cluster 3, t = 17.23, p < 0.001, cluster 1 vs. cluster 4, t = 23.81, p < 0.001 cluster 1 vs. cluster 5, t = 23.65, p < 0.001, cluster 1 vs. cluster 6, t = 13.13, p < 0.001, cluster 1 vs. cluster 7, t = -15.40, p < 0.001 cluster 2 vs. cluster 3, t = 8.15, p < 0.001, cluster 2 vs. cluster 4, t = 13.95, p < 0.001, cluster 2 vs. cluster 5, t…
			Mean (Nest) ~ cluster		R² = 0.256	cluster 1 vs. cluster 2, t = 3.19, p = 0.009, cluster 1 vs. cluster 3, t = -0.05, p = 1, cluster 1 vs. cluster 4, t = 0.16, p = 1 cluster 1 vs. cluster 5, t = -6.65, p < 0.001, cluster 1 vs. cluster 6, t = -17.10, p < 0.001, cluster 1 vs. cluster 7, t = -21.11, p < 0.001 cluster 2 vs. cluster 3, t = -2.98, p = 0.015, cluster 2 vs. cluster 4, t = -2.92, p = 0.015, cluster 2 vs. cluster 5, t = -9.3…
			Sum relative (Nest) ~ cluster		R² = 0.666	cluster 1 vs. cluster 2, t = 18.48, p < 0.001, cluster 1 vs. cluster 3, t = 21.13, p < 0.001, cluster 1 vs. cluster 4, t = 23.11, p < 0.001 cluster 1 vs. cluster 5, t = 10.34, p < 0.001, cluster 1 vs. cluster 6, t = -13.97, p < 0.001, cluster 1 vs. cluster 7, t = -41.45, p < 0.001 cluster 2 vs. cluster 3, t = 3.24, p = 0.002, cluster 2 vs. cluster 4, t = 4.23, p < 0.001, cluster 2 vs. cluster 5, …
			N relative (Nest) ~ cluster		R² = 0.574	cluster 1 vs. cluster 2, t = 18.66, p < 0.001, cluster 1 vs. cluster 3, t = 26.20, p < 0.001, cluster 1 vs. cluster 4, t = 27.94, p < 0.001 cluster 1 vs. cluster 5, t = 19.00, p < 0.001, cluster 1 vs. cluster 6, t = 1.72, p = 0.257, cluster 1 vs. cluster 7, t = -26.90, p < 0.001 cluster 2 vs. cluster 3, t = 7.94, p < 0.001, cluster 2 vs. cluster 4, t = 8.66, p < 0.001, cluster 2 vs. cluster 5, t …
	C		Sum (Toilet) ~ cluster		R² = 0.358	cluster 1 vs. cluster 2, t = -8.27, p < 0.001, cluster 1 vs. cluster 3, t = -2.53, p = 0.046, cluster 1 vs. cluster 4, t = 14.97, p < 0.001 cluster 1 vs. cluster 5, t = -1.44, p = 0.301, cluster 1 vs. cluster 6, t = 20.28, p < 0.001, cluster 1 vs. cluster 7, t = 21.25, p < 0.001 cluster 2 vs. cluster 3, t = 5.18, p < 0.001, cluster 2 vs. cluster 4, t = 22.23, p < 0.001, cluster 2 vs. cluster 5, t…
			N (Toilet) ~ cluster		R² = 0.455	cluster 1 vs. cluster 2, t = 0.92, p = 0.714, cluster 1 vs. cluster 3, t = 10.37, p < 0.001, cluster 1 vs. cluster 4, t = 31.60, p < 0.001 cluster 1 vs. cluster 5, t = 22.52, p < 0.001, cluster 1 vs. cluster 6, t = 35.57, p < 0.001, cluster 1 vs. cluster 7, t = 30.09, p < 0.001 cluster 2 vs. cluster 3, t = 9.09, p < 0.001, cluster 2 vs. cluster 4, t = 29.24, p < 0.001, cluster 2 vs. cluster 5, t …
			Mean (Toilet) ~ cluster		R² = 0.194	cluster 1 vs. cluster 2, t = -11.71, p < 0.001, cluster 1 vs. cluster 3, t = -12.39, p < 0.001, cluster 1 vs. cluster 4, t = -6.01, p < 0.001 cluster 1 vs. cluster 5, t = -19.69, p < 0.001, cluster 1 vs. cluster 6, t = -3.31, p = 0.003, cluster 1 vs. cluster 7, t = 3.10, p = 0.004 cluster 2 vs. cluster 3, t = -1.09, p = 0.275, cluster 2 vs. cluster 4, t = 5.55, p < 0.001, cluster 2 vs. cluster 5,…
			Sum relative (Toilet) ~ cluster		R² = 0.251	cluster 1 vs. cluster 2, t = -4.06, p < 0.001, cluster 1 vs. cluster 3, t = 0.81, p = 0.420, cluster 1 vs. cluster 4, t = 15.44, p < 0.001 cluster 1 vs. cluster 5, t = -6.89, p < 0.001, cluster 1 vs. cluster 6, t = 12.16, p < 0.001, cluster 1 vs. cluster 7, t = 16.33, p < 0.001 cluster 2 vs. cluster 3, t = 4.50, p < 0.001, cluster 2 vs. cluster 4, t = 18.63, p < 0.001, cluster 2 vs. cluster 5, t …
			N relative (Toilet) ~ cluster		R² = 0.312	cluster 1 vs. cluster 2, t = 9.54, p < 0.001, cluster 1 vs. cluster 3, t = 17.37, p < 0.001, cluster 1 vs. cluster 4, t = 33.72, p < 0.001 cluster 1 vs. cluster 5, t = 15.42, p < 0.001, cluster 1 vs. cluster 6, t = 24.25, p < 0.001, cluster 1 vs. cluster 7, t = 22.90, p < 0.001 cluster 2 vs. cluster 3, t = 7.86, p < 0.001, cluster 2 vs. cluster 4, t = 22.96, p < 0.001, cluster 2 vs. cluster 5, t …
	D		Sum (Garbage) ~ cluster		R² = 0.416	cluster 1 vs. cluster 2, t = -5.02, p < 0.001, cluster 1 vs. cluster 3, t = 6.46, p < 0.001, cluster 1 vs. cluster 4, t = 17.83, p < 0.001 cluster 1 vs. cluster 5, t = 19.54, p < 0.001, cluster 1 vs. cluster 6, t = 25.04, p < 0.001, cluster 1 vs. cluster 7, t = 33.62, p < 0.001 cluster 2 vs. cluster 3, t = 10.81, p < 0.001, cluster 2 vs. cluster 4, t = 21.83, p < 0.001, cluster 2 vs. cluster 5, t…
			N (Garbage) ~ cluster		R² = 0.395	cluster 1 vs. cluster 2, t = -2.75, p = 0.030, cluster 1 vs. cluster 3, t = 10.25, p < 0.001, cluster 1 vs. cluster 4, t = 23.20, p < 0.001 cluster 1 vs. cluster 5, t = 25.19, p < 0.001, cluster 1 vs. cluster 6, t = 29.29, p < 0.001, cluster 1 vs. cluster 7, t = 25.48, p < 0.001 cluster 2 vs. cluster 3, t = 12.34, p < 0.001, cluster 2 vs. cluster 4, t = 24.76, p < 0.001, cluster 2 vs. cluster 5, …
			Mean (Garbage) ~ cluster		R² = 0.262	cluster 1 vs. cluster 2, t = -3.90, p = 0.001, cluster 1 vs. cluster 3, t = -5.42, p < 0.001, cluster 1 vs. cluster 4, t = -5.24, p < 0.001 cluster 1 vs. cluster 5, t = -3.80, p = 0.001, cluster 1 vs. cluster 6, t = -1.33, p = 0.917, cluster 1 vs. cluster 7, t = 23.34, p < 0.001 cluster 2 vs. cluster 3, t = -1.60, p = 0.714, cluster 2 vs. cluster 4, t = -1.24, p = 0.917, cluster 2 vs. cluster 5, …
			Sum relative (Garbage) ~ cluster		R² = 0.294	cluster 1 vs. cluster 2, t = -5.02, p < 0.001, cluster 1 vs. cluster 3, t = 6.46, p < 0.001, cluster 1 vs. cluster 4, t = 17.83, p < 0.001 cluster 1 vs. cluster 5, t = 19.54, p < 0.001, cluster 1 vs. cluster 6, t = 25.04, p < 0.001, cluster 1 vs. cluster 7, t = 33.62, p < 0.001 cluster 2 vs. cluster 3, t = 10.81, p < 0.001, cluster 2 vs. cluster 4, t = 21.83, p < 0.001, cluster 2 vs. cluster 5, t…
			N relative (Garbage) ~ cluster		R² = 0.271	cluster 1 vs. cluster 2, t = -0.06, p = 0.954, cluster 1 vs. cluster 3, t = 10.54, p < 0.001, cluster 1 vs. cluster 4, t = 18.27, p < 0.001 cluster 1 vs. cluster 5, t = 14.93, p < 0.001, cluster 1 vs. cluster 6, t = 17.23, p < 0.001, cluster 1 vs. cluster 7, t = 29.74, p < 0.001 cluster 2 vs. cluster 3, t = 10.14, p < 0.001, cluster 2 vs. cluster 4, t = 17.47, p < 0.001, cluster 2 vs. cluster 5, …
	E		Sum (Other) ~ cluster		R² = 0.513	cluster 1 vs. cluster 2, t = -14.61, p < 0.001, cluster 1 vs. cluster 3, t = -15.94, p < 0.001, cluster 1 vs. cluster 4, t = -10.32, p < 0.001 cluster 1 vs. cluster 5, t = 10.33, p < 0.001, cluster 1 vs. cluster 6, t = 17.81, p < 0.001, cluster 1 vs. cluster 7, t = 26.91, p < 0.001 cluster 2 vs. cluster 3, t = -1.84, p = 0.066, cluster 2 vs. cluster 4, t = 4.24, p < 0.001, cluster 2 vs. cluster 5…
			N (Other) ~ cluster		R² = 0.434	cluster 1 vs. cluster 2, t = 1.42, p = 0.464, cluster 1 vs. cluster 3, t = 11.00, p < 0.001, cluster 1 vs. cluster 4, t = 29.04, p < 0.001 cluster 1 vs. cluster 5, t = 30.38, p < 0.001, cluster 1 vs. cluster 6, t = 34.52, p < 0.001, cluster 1 vs. cluster 7, t = 11.44, p < 0.001 cluster 2 vs. cluster 3, t = 9.23, p < 0.001, cluster 2 vs. cluster 4, t = 26.31, p < 0.001, cluster 2 vs. cluster 5, t …
			Mean (Other) ~ cluster		R² = 0.616	cluster 1 vs. cluster 2, t = -14.08, p < 0.001, cluster 1 vs. cluster 3, t = -28.20, p < 0.001, cluster 1 vs. cluster 4, t = -45.97, p < 0.001 cluster 1 vs. cluster 5, t = -27.22, p < 0.001, cluster 1 vs. cluster 6, t = -22.34, p < 0.001, cluster 1 vs. cluster 7, t = 20.19, p < 0.001 cluster 2 vs. cluster 3, t = -14.06, p < 0.001, cluster 2 vs. cluster 4, t = -30.27, p < 0.001, cluster 2 vs. clus…
			Sum relative (Other) ~ cluster		R² = 0.510	cluster 1 vs. cluster 2, t = -4.45, p < 0.001, cluster 1 vs. cluster 3, t = -17.82, p < 0.001, cluster 1 vs. cluster 4, t = -27.61, p < 0.001 cluster 1 vs. cluster 5, t = -6.33, p < 0.001, cluster 1 vs. cluster 6, t = -3.27, p = 0.003, cluster 1 vs. cluster 7, t = 28.34, p < 0.001 cluster 2 vs. cluster 3, t = -12.97, p < 0.001, cluster 2 vs. cluster 4, t = -22.03, p < 0.001, cluster 2 vs. cluster…
			N relative (Other) ~ cluster		R² = 0.432	cluster 1 vs. cluster 2, t = 14.58, p < 0.001, cluster 1 vs. cluster 3, t = 24.34, p < 0.001, cluster 1 vs. cluster 4, t = 39.21, p < 0.001 cluster 1 vs. cluster 5, t = 27.76, p < 0.001, cluster 1 vs. cluster 6, t = 24.65, p = 0.001, cluster 1 vs. cluster 7, t = 0.63, p = 0.526 cluster 2 vs. cluster 3, t = 9.90, p < 0.001, cluster 2 vs. cluster 4, t = 23.33, p < 0.001, cluster 2 vs. cluster 5, t …

## Sheet: Figure S4
Figure	Panel	Statistical Method	Model	Sample Size	Model Fit	Result
S4	B	Bayesian ordinal generalized linear mixed model	order ~ colony + (1|ID)	colony #1: n = 22 individduals x 23 events, colony #2: n = 17 individuals x 33 events, colony #3: n = 19 individuals x 21 events, colony #4: n = 22 individuals x 7 events, colony #5: n = 22 individuals x 15 events	WAIC = 11600.3	Estimate (95% CI), *: 95% CI did not include 0, **: 99% CI did not include 0, ***: 99.9% CI did not include 0 colony #1 BF: -0.779 [-1.495, -0.077]*; BM: -0.941 [-1.642, -0.240]**; NB1: -1.470 [-2.218, -0.736]***; NB2: -0.581 [-1.248, 0.098]; NB3: -0.831 [-1.584, -0.080]*; NB4: 0.368 [-0.431, 1.163]; NB5: 0.176 [-0.533, 0.877]; NB6: 0.838 [0.084, 1.596]*; NB7: 0.289 [-0.468, 1.053]; NB8: -0.359 […
	C	Bayesian ordinal generalized linear mixed model + Pairwise comparisons on estimated latent means (Holm adjusted)	order ~ cluster + (1|colony)	cluster 1: n = 313, cluster 2: n = 246, cluster 3: n = 192, cluster 4: n = 232, cluster 5: n = 209, cluster 6: n = 530, cluster 7: n = 206	WAIC = 11683.8	Estimate (95% CI) cluster 1–cluster 2: estimate = -0.653 [-0.943, -0.348]; cluster 1–cluster 3: estimate = -0.588 [-0.913, -0.257]; cluster 1–cluster 4: estimate = 0.008 [-0.280, 0.326]; cluster 1–cluster 5: estimate = 0.320 [0.035, 0.644]; cluster 1–cluster 6: estimate = 0.386 [0.151, 0.635]; cluster 1–cluster 7: estimate = 0.741 [0.456, 1.046]; cluster 2–cluster 3: estimate = 0.064 [-0.289, 0.4…

## Sheet: Figure S5
Figure	Panel	Statistical Method	Model	Sample Size	Model Fit	Result
S5	B	Linear mixed model + Pairwise comparisons on estimated marginal means (Holm adjusted)	synchrony index ~ sex combination + (1|colony)	breeding female–nonbreeding female: n = 60, breeding female–nonbreeding male: n = 32, breeding male–nonbreeding female: n = 60, breeding male–nonbreeding male: n = 32	Marginal R² = 0.021 Conditional R² = 0.298	breeding female–nonbreeding female vs. breeding female–nonbreeding male, t = -1.15, p = 0.758 breeding female–nonbreeding female vs. breeding male–nonbreeding female, t = -0.33, p = 0.766 breeding female–nonbreeding female vs. breeding male–nonbreeding male, t = 1.45, p = 0.594 breeding female–nonbreeding male vs. breeding male–nonbreeding female, t = 0.88, p = 0.766 breeding female–nonbreeding m…
	C		synchrony index ~ sex combination + (1|colony)	nonbreeding female–nonbreeding female: n = 332, nonbreeding female–nonbreeding male: n = 383, nonbreeding male–nonbreeding male: n = 96	Marginal R² = 0.012 Conditional R² = 0.205	nonbreeding female–nonbreeding female vs. nonbreeding female–nonbreeding male, t = 2.99, p = 0.009 nonbreeding female–nonbreeding female vs. nonbreeding male–nonbreeding male, t = 2.59, p = 0.020 nonbreeding female–nonbreeding male vs. nonbreeding male–nonbreeding male, t = 0.68, p = 0.494
	E	Bayesian linear mixed model	synchrony strength ~ colony x subset + (1|ID)	n = 102 individuals x 6 subsets	WAIC = 4240.6	Estimate (95% CI), *: 95% CI did not include 0, **: 99% CI did not include 0, ***: 99.9% CI did not include 0 colony #1 BF: 16.76 [10.84, 22.73]***; BM: 13.69 [7.86, 19.54]***; NB1: -2.91 [-8.74, 3.03]; NB2: -11.80 [-17.69, -5.81]***; NB3: -14.46 [-20.43, -8.54]***; NB4: -13.52 [-19.46, -7.68]***; NB5: 12.86 [6.97, 18.87]***; NB6: 1.54 [-4.47, 7.45]; NB7: -7.02 [-12.90, -1.06]*; NB8: -4.34 [-10.2…
	F	Linear mixed model + One-sample t-tests on estmated marginal means (vs. overall mean)	synchrony strength ~ cluster + (1|ID) + (1|colony x subset)	cluster 1: n = 16 individuals x 6 subsets, cluster 2: n = 14 individuals x 6 subsets, cluster 3: n = 11 individuals x 6 subsets, cluster 4: n = 13 individuals x 6 subsets, cluster 5: n = 7 individuals x 6 subsets, cluster 6: n = 31 individuals x 6 subsets, cluster 7: n = 9 individuals x 6 subsets	Marginal R² = 0.117 Conditional R² = 0.691	cluster 1: t = -1.00, p = 0.320 cluster 2: t = -0.78, p = 0.440 cluster 3: t = -0.95, p = 0.347 cluster 4: t = -2.11, p = 0.038 cluster 5: t = -0.92, p = 0.357 cluster 6: t = 1.13, p = 0.264 cluster 7: t = 4.47, p < 0.001

[truncated: 2 more sheets: Figure S6, Figure S7]
